# Supplementary material for: Energetically exploiting lignocellulose-rich residues in anaerobic digestion technologies: from bioreactors to proteogenomics
Source: Biotechnol Biofuels Bioprod. 2023 Nov 28;16:183. doi: 10.1186/s13068-023-02432-x (PMC10685487; doi:10.1186/s13068-023-02432-x)
Supplement: Supplementary file 1 — Additional file 1: Table S1. List of all peptides identified with incorporation of 13C. Table S2. Assessment of the quality of MAGs recovered from the metagenome. [file 13068_2023_2432_MOESM1_ESM.xlsx]

## Sheet: Caption
	Caption
Table S1	Output from MetaProSIP. All peptides identified with incorporation of 13C has been listed here, including the taxonomic classification of that specific peptide.
Table S2	Output from CheckM. Assessment of the quality of MAGs recovered from the metagenome.

## Sheet: Table S1 - MetaProSIP_results
Sample	#Lab_prot	Protein Accession	Contig#	Protein	RIA 2	LR of RIA 2	Kingdom	Phylum	Class	Order	Family	Genus	Species
4H	1	DPGKJACO_136629	contig_13515	putative ABC transporter-binding protein	63.5	0	Bacteria	Thermotogae	Thermotogae	Petrotogales	Petrotogaceae	Defluviitoga	Defluviitoga tunisiensis
6H	1	DPGKJACO_01227	contig_10033	Flagellin	78.5	0	Bacteria	Firmicutes	Clostridia	Clostridiales	Syntrophomonadaceae	Syntrophothermus	Syntrophothermus lipocalidus
	2	DPGKJACO_136396	contig_1351	hypothetical protein	96.4	0	Bacteria	Firmicutes	NA	NA	NA	NA	NA
	3	DPGKJACO_136396	contig_1351	hypothetical protein	96.3	0	Bacteria	Firmicutes	NA	NA	NA	NA	NA
	4	DPGKJACO_377946	contig_6135	hypothetical protein	35.3	0	Bacteria	Proteobacteria	Deltaproteobacteria	Desulfuromonadales	Desulfuromonadaceae	Pelobacter	Pelobacter carbinolicus
	5	DPGKJACO_136629	contig_13515	putative ABC transporter-binding protein	64.1	0	Bacteria	Thermotogae	Thermotogae	Petrotogales	Petrotogaceae	Defluviitoga	Defluviitoga tunisiensis
8H	1	DPGKJACO_01227	contig_10033	Flagellin	78.7	0	Bacteria	Firmicutes	Clostridia	Clostridiales	Syntrophomonadaceae	Syntrophothermus	Syntrophothermus lipocalidus
	2	DPGKJACO_107633	contig_12855	Adenine phosphoribosyltransferase	69.1	0	Bacteria	Firmicutes	Bacilli	Bacillales	Bacillaceae	Geobacillus	NA
	3	DPGKJACO_377946	contig_6135	hypothetical protein	35.3	0	Bacteria	Proteobacteria	Deltaproteobacteria	Desulfuromonadales	Desulfuromonadaceae	Pelobacter	Pelobacter carbinolicus
	4	DPGKJACO_136629	contig_13515	putative ABC transporter-binding protein	64.1	0	Bacteria	Thermotogae	Thermotogae	Petrotogales	Petrotogaceae	Defluviitoga	Defluviitoga tunisiensis
12H	1	DPGKJACO_01227	contig_10033	Flagellin	77.4	0	Bacteria	Firmicutes	Clostridia	Clostridiales	Syntrophomonadaceae	Syntrophothermus	Syntrophothermus lipocalidus
	2	DPGKJACO_244569	contig_2787	Putative septation protein SpoVG	77.1	0	Bacteria	Firmicutes	Clostridia	Clostridiales	Hungateiclostridiaceae	Hungateiclostridium	Hungateiclostridium clariflavum
	3	DPGKJACO_197009	contig_1647	10 kDa chaperonin	65.8	0	Bacteria	Firmicutes	Clostridia	Clostridiales	Hungateiclostridiaceae	Hungateiclostridium	Hungateiclostridium thermocellum
	4	DPGKJACO_197009	contig_1647	10 kDa chaperonin	64.6	0	Bacteria	Firmicutes	Clostridia	Clostridiales	Hungateiclostridiaceae	Hungateiclostridium	Hungateiclostridium thermocellum
	5	DPGKJACO_04258	contig_1016	Leu/Ile/Val-binding protein	79.5	0	Bacteria	Verrucomicrobia	Opitutae	Opitutales	Opitutaceae	Lacunisphaera	Lacunisphaera limnophila
	6	DPGKJACO_277391	contig_361	hypothetical protein	15.1	0	Bacteria	Firmicutes	Clostridia	Thermoanaerobacterales	Thermoanaerobacteraceae	NA	NA
	7	DPGKJACO_56951	contig_11708	hypothetical protein	38.9	0	Bacteria	Bacteroidetes	Flavobacteriia	Flavobacteriales	Flavobacteriaceae	Capnocytophaga	Capnocytophaga sp. oral taxon 878
24H	1	DPGKJACO_01227	contig_10033	Flagellin	77.5	0	Bacteria	Firmicutes	Clostridia	Clostridiales	Syntrophomonadaceae	Syntrophothermus	Syntrophothermus lipocalidus
	2	DPGKJACO_107633	contig_12855	Adenine phosphoribosyltransferase	68	0	Bacteria	Firmicutes	Bacilli	Bacillales	Bacillaceae	Geobacillus	NA
	3	DPGKJACO_185538	contig_1464	RNA-binding protein Hfq	78.5	0	Bacteria	Firmicutes	Clostridia	Clostridiales	Eubacteriaceae	Acetobacterium	Acetobacterium woodii
	4	DPGKJACO_382225	contig_6213	hypothetical protein	49.7	0	Bacteria	Firmicutes	Clostridia	Clostridiales	Peptococcaceae	Dehalobacterium	Dehalobacterium formicoaceticum
	5	DPGKJACO_129698	contig_13360	hypothetical protein	91.1	0	NA	NA	NA	NA	NA	NA	NA
	6	DPGKJACO_463328	contig_852	Elongation factor Tu	77.7	0	Bacteria	Firmicutes	Clostridia	Clostridiales	Hungateiclostridiaceae	Pseudoclostridium	Pseudoclostridium thermosuccinogenes
	7	DPGKJACO_197009	contig_1647	10 kDa chaperonin	69	0	Bacteria	Firmicutes	Clostridia	Clostridiales	Hungateiclostridiaceae	Hungateiclostridium	Hungateiclostridium thermocellum
	8	DPGKJACO_136629	contig_13515	putative ABC transporter-binding protein	62.9	0	Bacteria	Thermotogae	Thermotogae	Petrotogales	Petrotogaceae	Defluviitoga	Defluviitoga tunisiensis
	9	DPGKJACO_132422	contig_13417	Flagellin	69.3	0	Bacteria	Firmicutes	Clostridia	Clostridiales	Ruminococcaceae	Caproiciproducens	Caproiciproducens sp. NJN-50
	10	DPGKJACO_132422	contig_13417	Flagellin	69.3	0	Bacteria	Firmicutes	Clostridia	Clostridiales	Ruminococcaceae	Caproiciproducens	Caproiciproducens sp. NJN-50
	11	DPGKJACO_56951	contig_11708	hypothetical protein	38.6	0	Bacteria	Bacteroidetes	Flavobacteriia	Flavobacteriales	Flavobacteriaceae	Capnocytophaga	Capnocytophaga sp. oral taxon 878
	12	DPGKJACO_382229	contig_6213	hypothetical protein	86.2	0	Bacteria	Firmicutes	Clostridia	Clostridiales	Peptococcaceae	Dehalobacterium	Dehalobacterium formicoaceticum
36H	1	DPGKJACO_191480	contig_1523	Glyceraldehyde-3-phosphate dehydrogenase A	77.8	0	Bacteria	Cyanobacteria	NA	Nostocales	Nostocaceae	Nostoc	Nostoc sphaeroides
	2	DPGKJACO_382229	contig_6213	hypothetical protein	35.6	0	Bacteria	Firmicutes	Clostridia	Clostridiales	Peptococcaceae	Dehalobacterium	Dehalobacterium formicoaceticum
	3	DPGKJACO_107069	contig_12838	GTP-sensing transcriptional pleiotropic repressor CodY	88.4	0	Bacteria	Firmicutes	Clostridia	Halanaerobiales	Halanaerobiaceae	Halanaerobium	NA
	4	DPGKJACO_01227	contig_10033	Flagellin	77.9	0	Bacteria	Firmicutes	Clostridia	Clostridiales	Syntrophomonadaceae	Syntrophothermus	Syntrophothermus lipocalidus
	5	DPGKJACO_340128	contig_5319	Flagellin	73.9	0	Bacteria	Firmicutes	Clostridia	Clostridiales	Clostridiaceae	Clostridium	Clostridium acetobutylicum
	6	DPGKJACO_229861	contig_2411	hypothetical protein	71.3	0	Bacteria	Synergistetes	Synergistia	Synergistales	Synergistaceae	Acetomicrobium	Acetomicrobium mobile
	7	DPGKJACO_310353	contig_4546	hypothetical protein	61	0	Bacteria	Chloroflexi	Chloroflexia	Chloroflexales	Chloroflexaceae	Chloroflexus	NA
	8	DPGKJACO_63781	contig_1184	hypothetical protein	96.3	0	Bacteria	Proteobacteria	Deltaproteobacteria	Desulfobacterales	Desulfobacteraceae	Desulfococcus	Desulfococcus multivorans
	9	DPGKJACO_14334	contig_1366	hypothetical protein	78.6	0	Bacteria	Verrucomicrobia	NA	NA	NA	NA	Verrucomicrobia bacterium IMCC26134
	10	DPGKJACO_382225	contig_6213	hypothetical protein	26.2	0	Bacteria	Firmicutes	Clostridia	Clostridiales	Peptococcaceae	Dehalobacterium	Dehalobacterium formicoaceticum
	11	DPGKJACO_382225	contig_6213	hypothetical protein	26.6	0	Bacteria	Firmicutes	Clostridia	Clostridiales	Peptococcaceae	Dehalobacterium	Dehalobacterium formicoaceticum
	12	DPGKJACO_382229	contig_6213	hypothetical protein	34.7	0	Bacteria	Firmicutes	Clostridia	Clostridiales	Peptococcaceae	Dehalobacterium	Dehalobacterium formicoaceticum
	13	DPGKJACO_382229	contig_6213	hypothetical protein	37.2	0	Bacteria	Firmicutes	Clostridia	Clostridiales	Peptococcaceae	Dehalobacterium	Dehalobacterium formicoaceticum
	14	DPGKJACO_382229	contig_6213	hypothetical protein	34.4	0	Bacteria	Firmicutes	Clostridia	Clostridiales	Peptococcaceae	Dehalobacterium	Dehalobacterium formicoaceticum
	15	DPGKJACO_382229	contig_6213	hypothetical protein	34.9	0	Bacteria	Firmicutes	Clostridia	Clostridiales	Peptococcaceae	Dehalobacterium	Dehalobacterium formicoaceticum
	16	DPGKJACO_411752	contig_720	Putative septation protein SpoVG	73.9	0	Bacteria	Firmicutes	Clostridia	Clostridiales	Hungateiclostridiaceae	Thermoclostridium	Thermoclostridium stercorarium
	17	DPGKJACO_421520	contig_7436	Acetate kinase	72.5	0	Archaea	Euryarchaeota	Methanomicrobia	Methanosarcinales	Methanosarcinaceae	Methanosarcina	Methanosarcina thermophila
	18	DPGKJACO_245803	contig_2829	hypothetical protein	47.7	0	Archaea	Euryarchaeota	Methanomicrobia	Methanosarcinales	Methanosarcinaceae	Methanosarcina	Methanosarcina thermophila
	19	DPGKJACO_118160	contig_13102	Elongation factor Tu	80.9	0	Bacteria	Synergistetes	Synergistia	Synergistales	Synergistaceae	Acetomicrobium	Acetomicrobium mobile
	20	DPGKJACO_224839	contig_2182	hypothetical protein	95.9	0	Archaea	Euryarchaeota	Methanomicrobia	Methanomicrobiales	Methanomicrobiaceae	Methanoculleus	Methanoculleus marisnigri
	21	DPGKJACO_136396	contig_1351	hypothetical protein	96.7	0	Bacteria	Firmicutes	NA	NA	NA	NA	NA
	22	DPGKJACO_136396	contig_1351	hypothetical protein	96.6	0	Bacteria	Firmicutes	NA	NA	NA	NA	NA
	23	DPGKJACO_382230	contig_6213	hypothetical protein	41.1	0	Bacteria	Firmicutes	Clostridia	Clostridiales	Peptococcaceae	Dehalobacterium	Dehalobacterium formicoaceticum
	24	DPGKJACO_117891	contig_13099	hypothetical protein	65.5	0	Bacteria	Synergistetes	Synergistia	Synergistales	Synergistaceae	Acetomicrobium	Acetomicrobium mobile
	25	DPGKJACO_185538	contig_1464	RNA-binding protein Hfq	79	0	Bacteria	Firmicutes	Clostridia	Clostridiales	Eubacteriaceae	Acetobacterium	Acetobacterium woodii
	26	DPGKJACO_382225	contig_6213	hypothetical protein	31.2	0	Bacteria	Firmicutes	Clostridia	Clostridiales	Peptococcaceae	Dehalobacterium	Dehalobacterium formicoaceticum
	27	DPGKJACO_230477	contig_2416	2,3-diketo-L-gulonate-binding periplasmic protein YiaO	65.1	0	Bacteria	Synergistetes	Synergistia	Synergistales	Synergistaceae	Acetomicrobium	Acetomicrobium mobile
	28	DPGKJACO_247712	contig_2898	putative protein	14.6	0	Bacteria	Firmicutes	Bacilli	Bacillales	Paenibacillaceae	Paenibacillus	Paenibacillus sp. 18JY67-1
	29	DPGKJACO_411725	contig_720	hypothetical protein	75.3	0	Bacteria	Firmicutes	Clostridia	Clostridiales	Hungateiclostridiaceae	Thermoclostridium	Thermoclostridium stercorarium
	30	DPGKJACO_382229	contig_6213	hypothetical protein	22.7	0	Bacteria	Firmicutes	Clostridia	Clostridiales	Peptococcaceae	Dehalobacterium	Dehalobacterium formicoaceticum
	31	DPGKJACO_382229	contig_6213	hypothetical protein	44.4	0	Bacteria	Firmicutes	Clostridia	Clostridiales	Peptococcaceae	Dehalobacterium	Dehalobacterium formicoaceticum
	32	DPGKJACO_286641	contig_4073	hypothetical protein	82.3	0	Bacteria	Firmicutes	Clostridia	Clostridiales	Peptococcaceae	Desulfallas	Desulfallas gibsoniae
	33	DPGKJACO_382229	contig_6213	hypothetical protein	29.7	0	Bacteria	Firmicutes	Clostridia	Clostridiales	Peptococcaceae	Dehalobacterium	Dehalobacterium formicoaceticum
	34	DPGKJACO_117891	contig_13099	putative protein	67.1	0	Bacteria	Synergistetes	Synergistia	Synergistales	Synergistaceae	Acetomicrobium	Acetomicrobium mobile
	35	DPGKJACO_245800	contig_2829	hypothetical protein	17.7	0	Archaea	Euryarchaeota	Methanomicrobia	Methanosarcinales	Methanosarcinaceae	Methanosarcina	Methanosarcina thermophila
	36	DPGKJACO_132422	contig_13417	Flagellin	70	0	Bacteria	Firmicutes	Clostridia	Clostridiales	Ruminococcaceae	Caproiciproducens	Caproiciproducens sp. NJN-50
	37	DPGKJACO_132422	contig_13417	Flagellin	69.7	0	Bacteria	Firmicutes	Clostridia	Clostridiales	Ruminococcaceae	Caproiciproducens	Caproiciproducens sp. NJN-50
	38	DPGKJACO_382225	contig_6213	hypothetical protein	22.7	0	Bacteria	Firmicutes	Clostridia	Clostridiales	Peptococcaceae	Dehalobacterium	Dehalobacterium formicoaceticum
	39	DPGKJACO_117891	contig_13099	putative protein	70.5	0	Bacteria	Synergistetes	Synergistia	Synergistales	Synergistaceae	Acetomicrobium	Acetomicrobium mobile
	40	DPGKJACO_106298	contig_1281	hypothetical protein	71.2	0	Bacteria	Balneolaeota	NA	NA	NA	Candidatus Cyclonatronum	Candidatus Cyclonatronum proteinivorum
	41	DPGKJACO_56951	contig_11708	hypothetical protein	37.9	0	Bacteria	Bacteroidetes	Flavobacteriia	Flavobacteriales	Flavobacteriaceae	Capnocytophaga	Capnocytophaga sp. oral taxon 878
	42	DPGKJACO_140534	contig_13592	hypothetical protein	77.1	0	Bacteria	Firmicutes	Clostridia	Clostridiales	Peptococcaceae	Thermincola	Thermincola potens
	43	DPGKJACO_121690	contig_13173	sn-glycerol-3-phosphate-binding periplasmic protein UgpB	41.2	0	Bacteria	Thermotogae	Thermotogae	Thermotogales	Thermotogaceae	Thermotoga	NA
	44	DPGKJACO_382229	contig_6213	hypothetical protein	35.7	0	Bacteria	Firmicutes	Clostridia	Clostridiales	Peptococcaceae	Dehalobacterium	Dehalobacterium formicoaceticum
	45	DPGKJACO_230927	contig_2417	S-layer protein SlpA	58.5	0	Bacteria	Synergistetes	Synergistia	Synergistales	Synergistaceae	Acetomicrobium	Acetomicrobium mobile
	46	DPGKJACO_382229	contig_6213	hypothetical protein	37.5	0	Bacteria	Firmicutes	Clostridia	Clostridiales	Peptococcaceae	Dehalobacterium	Dehalobacterium formicoaceticum
48H	1	DPGKJACO_191480	contig_1523	Glyceraldehyde-3-phosphate dehydrogenase A	77.9	0	Bacteria	Cyanobacteria	NA	Nostocales	Nostocaceae	Nostoc	Nostoc sphaeroides
	2	DPGKJACO_107069	contig_12838	GTP-sensing transcriptional pleiotropic repressor CodY	88.9	0	Bacteria	Firmicutes	Clostridia	Halanaerobiales	Halanaerobiaceae	Halanaerobium	NA
	3	DPGKJACO_345804	contig_5332	hypothetical protein	27.6	0	Bacteria	Acidobacteria	Acidobacteriia	Bryobacterales	Solibacteraceae	Candidatus Solibacter	Candidatus Solibacter usitatus
	4	DPGKJACO_01227	contig_10033	Flagellin	78.8	0	Bacteria	Firmicutes	Clostridia	Clostridiales	Syntrophomonadaceae	Syntrophothermus	Syntrophothermus lipocalidus
	5	DPGKJACO_340128	contig_5319	Flagellin	74.7	0	Bacteria	Firmicutes	Clostridia	Clostridiales	Clostridiaceae	Clostridium	Clostridium acetobutylicum
	6	DPGKJACO_287081	contig_4087	putative protein	36.6	0	Bacteria	Thermotogae	Thermotogae	Thermotogales	Thermotogaceae	Thermotoga	Thermotoga petrophila
	7	DPGKJACO_245800	contig_2829	hypothetical protein	48.7	0	Archaea	Euryarchaeota	Methanomicrobia	Methanosarcinales	Methanosarcinaceae	Methanosarcina	Methanosarcina thermophila
	8	DPGKJACO_14334	contig_1366	hypothetical protein	78.3	0	Bacteria	Verrucomicrobia	NA	NA	NA	NA	Verrucomicrobia bacterium IMCC26134
	9	DPGKJACO_382225	contig_6213	hypothetical protein	24.6	0	Bacteria	Firmicutes	Clostridia	Clostridiales	Peptococcaceae	Dehalobacterium	Dehalobacterium formicoaceticum
	10	DPGKJACO_382225	contig_6213	hypothetical protein	22.2	0	Bacteria	Firmicutes	Clostridia	Clostridiales	Peptococcaceae	Dehalobacterium	Dehalobacterium formicoaceticum
	11	DPGKJACO_382225	contig_6213	hypothetical protein	21.8	0	Bacteria	Firmicutes	Clostridia	Clostridiales	Peptococcaceae	Dehalobacterium	Dehalobacterium formicoaceticum
	12	DPGKJACO_230927	contig_2417	S-layer protein SlpA	71.9	0	Bacteria	Synergistetes	Synergistia	Synergistales	Synergistaceae	Acetomicrobium	Acetomicrobium mobile
	13	DPGKJACO_107837	contig_12869	hypothetical protein	81.7	0	Bacteria	Synergistetes	Synergistia	Synergistales	Synergistaceae	Thermanaerovibrio	Thermanaerovibrio acidaminovorans
	14	DPGKJACO_511258	contig_9852	Proteasome subunit beta	80.8	0	Archaea	Euryarchaeota	Methanomicrobia	Methanosarcinales	Methanosarcinaceae	Methanosarcina	Methanosarcina thermophila
	15	DPGKJACO_382229	contig_6213	hypothetical protein	34.6	0	Bacteria	Firmicutes	Clostridia	Clostridiales	Peptococcaceae	Dehalobacterium	Dehalobacterium formicoaceticum
	16	DPGKJACO_473285	contig_877	putative ABC transporter-binding protein	55	0	Bacteria	Actinobacteria	Actinobacteria	Micrococcales	Micrococcaceae	Renibacterium	Renibacterium salmoninarum
	17	DPGKJACO_118160	contig_13102	Elongation factor Tu	81.1	0	Bacteria	Synergistetes	Synergistia	Synergistales	Synergistaceae	Acetomicrobium	Acetomicrobium mobile
	18	DPGKJACO_336382	contig_5186	Cyclodextrin-binding protein	90.2	0	Bacteria	Candidatus Bipolaricaulota	NA	NA	NA	Candidatus Bipolaricaulis	Candidatus Bipolaricaulis anaerobius
	19	DPGKJACO_336382	contig_5186	Cyclodextrin-binding protein	90.2	0	Bacteria	Candidatus Bipolaricaulota	NA	NA	NA	Candidatus Bipolaricaulis	Candidatus Bipolaricaulis anaerobius
	20	DPGKJACO_117473	contig_13098	hypothetical protein	90.6	0	Bacteria	Synergistetes	Synergistia	Synergistales	Synergistaceae	Acetomicrobium	Acetomicrobium mobile
	21	DPGKJACO_136396	contig_1351	hypothetical protein	97.4	0	Bacteria	Firmicutes	NA	NA	NA	NA	NA
	22	DPGKJACO_502947	contig_9626	hypothetical protein	93.7	0	Bacteria	Firmicutes	Bacilli	Bacillales	Alicyclobacillaceae	Kyrpidia	Kyrpidia tusciae
	23	DPGKJACO_117891	contig_13099	hypothetical protein	70.2	0	Bacteria	Synergistetes	Synergistia	Synergistales	Synergistaceae	Acetomicrobium	Acetomicrobium mobile
	24	DPGKJACO_310239	contig_4546	60 kDa chaperonin	50.7	0	Bacteria	Chloroflexi	Chloroflexia	Chloroflexales	Chloroflexaceae	Chloroflexus	NA
	25	DPGKJACO_185538	contig_1464	RNA-binding protein Hfq	78.8	0	Bacteria	Firmicutes	Clostridia	Clostridiales	Eubacteriaceae	Acetobacterium	Acetobacterium woodii
	26	DPGKJACO_290493	contig_4125	F420-dependent glucose-6-phosphate dehydrogenase	19.5	0	Archaea	Euryarchaeota	Methanomicrobia	Methanomicrobiales	Methanomicrobiaceae	Methanoculleus	NA
	27	DPGKJACO_382225	contig_6213	hypothetical protein	29.2	0	Bacteria	Firmicutes	Clostridia	Clostridiales	Peptococcaceae	Dehalobacterium	Dehalobacterium formicoaceticum
	28	DPGKJACO_102206	contig_1275	ABC transporter periplasmic-binding protein YtfQ	56.9	0	Bacteria	Proteobacteria	Alphaproteobacteria	Rhodospirillales	Rhodospirillaceae	Thalassospira	Thalassospira marina
	29	DPGKJACO_230477	contig_2416	2,3-diketo-L-gulonate-binding periplasmic protein YiaO	65.6	0	Bacteria	Synergistetes	Synergistia	Synergistales	Synergistaceae	Acetomicrobium	Acetomicrobium mobile
	30	DPGKJACO_14334	contig_10565	hypothetical protein	79.2	0	Bacteria	Firmicutes	Bacilli	Bacillales	Bacillaceae	Bacillus	NA
	31	DPGKJACO_260986	contig_3350	hypothetical protein	96.2	0	Bacteria	Firmicutes	Clostridia	Thermoanaerobacterales	Thermoanaerobacterales Family III. Incertae Sedis	Caldicellulosiruptor	Caldicellulosiruptor saccharolyticus
	32	DPGKJACO_245803	contig_2829	hypothetical protein	43.7	0	Archaea	Euryarchaeota	Methanomicrobia	Methanosarcinales	Methanosarcinaceae	Methanosarcina	Methanosarcina thermophila
	33	DPGKJACO_411725	contig_720	hypothetical protein	75.5	0	Bacteria	Firmicutes	Clostridia	Clostridiales	Hungateiclostridiaceae	Thermoclostridium	Thermoclostridium stercorarium
	34	DPGKJACO_382229	contig_6213	hypothetical protein	24.1	0	Bacteria	Firmicutes	Clostridia	Clostridiales	Peptococcaceae	Dehalobacterium	Dehalobacterium formicoaceticum
	35	DPGKJACO_286641	contig_4073	hypothetical protein	82	0	Bacteria	Firmicutes	Clostridia	Clostridiales	Peptococcaceae	Desulfallas	Desulfallas gibsoniae
	36	DPGKJACO_421531	contig_7436	hypothetical protein	80.9	0	Archaea	Euryarchaeota	Methanomicrobia	Methanosarcinales	Methanosarcinaceae	Methanosarcina	Methanosarcina thermophila
	37	DPGKJACO_322362	contig_4842	hypothetical protein	73.5	0	Bacteria	Firmicutes	Clostridia	Clostridiales	Hungateiclostridiaceae	Hungateiclostridium	NA
	38	DPGKJACO_131761	contig_13400	Flagellin	75.6	0	Bacteria	Firmicutes	Clostridia	Clostridiales	Lachnospiraceae	Lachnoclostridium	[Clostridium] bolteae
	39	DPGKJACO_382229	contig_6213	hypothetical protein	25.1	0	Bacteria	Firmicutes	Clostridia	Clostridiales	Peptococcaceae	Dehalobacterium	Dehalobacterium formicoaceticum
	40	DPGKJACO_382229	contig_6213	hypothetical protein	27.5	0	Bacteria	Firmicutes	Clostridia	Clostridiales	Peptococcaceae	Dehalobacterium	Dehalobacterium formicoaceticum
	41	DPGKJACO_382229	contig_6213	hypothetical protein	34.4	0	Bacteria	Firmicutes	Clostridia	Clostridiales	Peptococcaceae	Dehalobacterium	Dehalobacterium formicoaceticum
	42	DPGKJACO_382229	contig_6213	hypothetical protein	34.6	0	Bacteria	Firmicutes	Clostridia	Clostridiales	Peptococcaceae	Dehalobacterium	Dehalobacterium formicoaceticum
	43	DPGKJACO_117891	contig_13099	putative protein	68.2	0	Bacteria	Synergistetes	Synergistia	Synergistales	Synergistaceae	Acetomicrobium	Acetomicrobium mobile
	44	DPGKJACO_245800	contig_2829	hypothetical protein	45.2	0	Archaea	Euryarchaeota	Methanomicrobia	Methanosarcinales	Methanosarcinaceae	Methanosarcina	Methanosarcina thermophila
	45	DPGKJACO_102627	contig_1276	Multiple sugar-binding periplasmic protein SbpA	48.9	0	Bacteria	Proteobacteria	Alphaproteobacteria	Rhizobiales	Hyphomicrobiaceae	Blastochloris	NA
	46	DPGKJACO_132422	contig_13417	Flagellin	18	0	Bacteria	Firmicutes	Clostridia	Clostridiales	Ruminococcaceae	Caproiciproducens	Caproiciproducens sp. NJN-50
	47	DPGKJACO_132422	contig_13417	Flagellin	18.1	0	Bacteria	Firmicutes	Clostridia	Clostridiales	Ruminococcaceae	Caproiciproducens	Caproiciproducens sp. NJN-50
	48	DPGKJACO_382225	contig_6213	hypothetical protein	22	0	Bacteria	Firmicutes	Clostridia	Clostridiales	Peptococcaceae	Dehalobacterium	Dehalobacterium formicoaceticum
	49	DPGKJACO_117891	contig_13099	putative protein	74.6	0	Bacteria	Synergistetes	Synergistia	Synergistales	Synergistaceae	Acetomicrobium	Acetomicrobium mobile
	50	DPGKJACO_245803	contig_2829	hypothetical protein	45.1	0	Archaea	Euryarchaeota	Methanomicrobia	Methanosarcinales	Methanosarcinaceae	Methanosarcina	Methanosarcina thermophila
	51	DPGKJACO_00952	contig_10019	ATP synthase subunit beta	71.7	0	Bacteria	Spirochaetes	Spirochaetia	Spirochaetales	Spirochaetaceae	Sediminispirochaeta	Sediminispirochaeta smaragdinae
	52	DPGKJACO_102623	contig_1276	Ribose import binding protein RbsB	51	0	Bacteria	Proteobacteria	Alphaproteobacteria	Rhizobiales	Hyphomicrobiaceae	Blastochloris	NA
	53	DPGKJACO_56951	contig_11708	hypothetical protein	37.8	0	Bacteria	Bacteroidetes	Flavobacteriia	Flavobacteriales	Flavobacteriaceae	Capnocytophaga	Capnocytophaga sp. oral taxon 878
	54	DPGKJACO_107612	contig_12855	hypothetical protein	76.4	0	Bacteria	Firmicutes	Bacilli	Bacillales	Bacillaceae	Geobacillus	NA
	55	DPGKJACO_140534	contig_13592	hypothetical protein	76.7	0	Bacteria	Firmicutes	Clostridia	Clostridiales	Peptococcaceae	Thermincola	Thermincola potens
	56	DPGKJACO_382229	contig_6213	hypothetical protein	35.2	0	Bacteria	Firmicutes	Clostridia	Clostridiales	Peptococcaceae	Dehalobacterium	Dehalobacterium formicoaceticum
	57	DPGKJACO_382229	contig_6213	hypothetical protein	34.6	0	Bacteria	Firmicutes	Clostridia	Clostridiales	Peptococcaceae	Dehalobacterium	Dehalobacterium formicoaceticum
	58	DPGKJACO_118811	contig_3980	hypothetical protein	97.4	0	Bacteria	Bacteroidetes	Chitinophagia	Chitinophagales	Chitinophagaceae	Panacibacter	Panacibacter ginsenosidivorans
60H	1	DPGKJACO_191480	contig_1523	Glyceraldehyde-3-phosphate dehydrogenase A	78.2	0	Bacteria	Cyanobacteria	NA	Nostocales	Nostocaceae	Nostoc	Nostoc sphaeroides
	2	DPGKJACO_107611	contig_12855	hypothetical protein	78.5	0	Bacteria	Firmicutes	Bacilli	Bacillales	Bacillaceae	Geobacillus	NA
	3	DPGKJACO_382229	contig_6213	hypothetical protein	27.5	0	Bacteria	Firmicutes	Clostridia	Clostridiales	Peptococcaceae	Dehalobacterium	Dehalobacterium formicoaceticum
	4	DPGKJACO_382229	contig_6213	hypothetical protein	34	0	Bacteria	Firmicutes	Clostridia	Clostridiales	Peptococcaceae	Dehalobacterium	Dehalobacterium formicoaceticum
	5	DPGKJACO_436771	contig_7924	hypothetical protein	83	0	Archaea	Euryarchaeota	Methanomicrobia	Methanosarcinales	Methanosarcinaceae	Methanosarcina	Methanosarcina thermophila
	6	DPGKJACO_01227	contig_10033	Flagellin	17.9	0	Bacteria	Firmicutes	Clostridia	Clostridiales	Syntrophomonadaceae	Syntrophothermus	Syntrophothermus lipocalidus
	7	DPGKJACO_511267	contig_9852	hypothetical protein	46.6	0	Archaea	Euryarchaeota	Methanomicrobia	Methanosarcinales	Methanosarcinaceae	Methanosarcina	Methanosarcina thermophila
	8	DPGKJACO_428574	contig_768	hypothetical protein	49.8	0	Bacteria	Cyanobacteria	NA	Nostocales	Hapalosiphonaceae	Fischerella	Fischerella sp. NIES-3754
	9	DPGKJACO_382225	contig_6213	hypothetical protein	22.9	0	Bacteria	Firmicutes	Clostridia	Clostridiales	Peptococcaceae	Dehalobacterium	Dehalobacterium formicoaceticum
	10	DPGKJACO_382225	contig_6213	hypothetical protein	20.6	0	Bacteria	Firmicutes	Clostridia	Clostridiales	Peptococcaceae	Dehalobacterium	Dehalobacterium formicoaceticum
	11	DPGKJACO_382229	contig_6213	hypothetical protein	32.2	0	Bacteria	Firmicutes	Clostridia	Clostridiales	Peptococcaceae	Dehalobacterium	Dehalobacterium formicoaceticum
	12	DPGKJACO_382229	contig_6213	hypothetical protein	33.3	0	Bacteria	Firmicutes	Clostridia	Clostridiales	Peptococcaceae	Dehalobacterium	Dehalobacterium formicoaceticum
	13	DPGKJACO_382229	contig_6213	hypothetical protein	31.5	0	Bacteria	Firmicutes	Clostridia	Clostridiales	Peptococcaceae	Dehalobacterium	Dehalobacterium formicoaceticum
	14	DPGKJACO_382229	contig_6213	hypothetical protein	32.6	0	Bacteria	Firmicutes	Clostridia	Clostridiales	Peptococcaceae	Dehalobacterium	Dehalobacterium formicoaceticum
	15	DPGKJACO_118160	contig_13102	Elongation factor Tu	80.8	0	Bacteria	Synergistetes	Synergistia	Synergistales	Synergistaceae	Acetomicrobium	Acetomicrobium mobile
	16	DPGKJACO_107052	contig_12838	ATP synthase subunit beta	73.6	0	Bacteria	Firmicutes	Clostridia	Halanaerobiales	Halanaerobiaceae	Halanaerobium	NA
	17	DPGKJACO_382230	contig_6213	hypothetical protein	40.9	0	Bacteria	Firmicutes	Clostridia	Clostridiales	Peptococcaceae	Dehalobacterium	Dehalobacterium formicoaceticum
	18	DPGKJACO_280632	contig_3751	Vitamin B12 transporter BtuB	75.7	0	Bacteria	Bacteroidetes	Flavobacteriia	Flavobacteriales	Crocinitomicaceae	Fluviicola	Fluviicola taffensis
	19	DPGKJACO_245803	contig_2829	hypothetical protein	45.2	0	Archaea	Euryarchaeota	Methanomicrobia	Methanosarcinales	Methanosarcinaceae	Methanosarcina	Methanosarcina thermophila
	20	DPGKJACO_310239	contig_4546	60 kDa chaperonin	51.8	0	Bacteria	Chloroflexi	Chloroflexia	Chloroflexales	Chloroflexaceae	Chloroflexus	NA
	21	DPGKJACO_382225	contig_6213	hypothetical protein	52.8	0	Bacteria	Firmicutes	Clostridia	Clostridiales	Peptococcaceae	Dehalobacterium	Dehalobacterium formicoaceticum
	22	DPGKJACO_102206	contig_1275	ABC transporter periplasmic-binding protein YtfQ	49.5	0	Bacteria	Proteobacteria	Alphaproteobacteria	Rhodospirillales	Rhodospirillaceae	Thalassospira	Thalassospira marina
	23	DPGKJACO_230477	contig_2416	2,3-diketo-L-gulonate-binding periplasmic protein YiaO	65.9	0	Bacteria	Synergistetes	Synergistia	Synergistales	Synergistaceae	Acetomicrobium	Acetomicrobium mobile
	24	DPGKJACO_377946	contig_6135	hypothetical protein	34.4	0	Bacteria	Proteobacteria	Deltaproteobacteria	Desulfuromonadales	Desulfuromonadaceae	Pelobacter	Pelobacter carbinolicus
	25	DPGKJACO_246464	contig_2833	hypothetical protein	52.1	0	Archaea	Euryarchaeota	Methanomicrobia	Methanosarcinales	Methanosarcinaceae	Methanosarcina	Methanosarcina thermophila
	26	DPGKJACO_161626	contig_140	Elongation factor Tu	54.8	0	Bacteria	NA	NA	NA	NA	NA	NA
	27	DPGKJACO_382229	contig_6213	hypothetical protein	22.6	0	Bacteria	Firmicutes	Clostridia	Clostridiales	Peptococcaceae	Dehalobacterium	Dehalobacterium formicoaceticum
	28	DPGKJACO_286641	contig_4073	hypothetical protein	83.3	0	Bacteria	Firmicutes	Clostridia	Clostridiales	Peptococcaceae	Desulfallas	Desulfallas gibsoniae
	29	DPGKJACO_131761	contig_13400	Flagellin	75.1	0	Bacteria	Firmicutes	Clostridia	Clostridiales	Lachnospiraceae	Lachnoclostridium	[Clostridium] bolteae
	30	DPGKJACO_26724	contig_3415	hypothetical protein	74.5	0	Bacteria	NA	NA	NA	NA	NA	NA
	31	DPGKJACO_136629	contig_13515	putative ABC transporter-binding protein	64.4	0	Bacteria	Thermotogae	Thermotogae	Petrotogales	Petrotogaceae	Defluviitoga	Defluviitoga tunisiensis
	32	DPGKJACO_382229	contig_6213	hypothetical protein	27.7	0	Bacteria	Firmicutes	Clostridia	Clostridiales	Peptococcaceae	Dehalobacterium	Dehalobacterium formicoaceticum
	33	DPGKJACO_245800	contig_2829	hypothetical protein	50.1	0	Archaea	Euryarchaeota	Methanomicrobia	Methanosarcinales	Methanosarcinaceae	Methanosarcina	Methanosarcina thermophila
	34	DPGKJACO_102627	contig_1276	Multiple sugar-binding periplasmic protein SbpA	49.6	0	Bacteria	Proteobacteria	Alphaproteobacteria	Rhizobiales	Hyphomicrobiaceae	Blastochloris	NA
	35	DPGKJACO_132422	contig_13417	Flagellin	20.2	0	Bacteria	Firmicutes	Clostridia	Clostridiales	Ruminococcaceae	Caproiciproducens	Caproiciproducens sp. NJN-50
	36	DPGKJACO_431095	contig_7756	hypothetical protein	57.2	0	Archaea	Euryarchaeota	Methanomicrobia	Methanomicrobiales	Methanomicrobiaceae	Methanoculleus	Methanoculleus bourgensis
	37	DPGKJACO_511264	contig_9852	hypothetical protein	43.4	0	Archaea	Euryarchaeota	Methanomicrobia	Methanosarcinales	Methanosarcinaceae	Methanosarcina	Methanosarcina thermophila
	38	DPGKJACO_120874	contig_1316	hypothetical protein	83.1	0	Bacteria	Firmicutes	Clostridia	Clostridiales	NA	NA	NA
	39	DPGKJACO_382225	contig_6213	hypothetical protein	22.2	0	Bacteria	Firmicutes	Clostridia	Clostridiales	Peptococcaceae	Dehalobacterium	Dehalobacterium formicoaceticum
	40	DPGKJACO_00952	contig_10019	ATP synthase subunit beta	70.3	0	Bacteria	Spirochaetes	Spirochaetia	Spirochaetales	Spirochaetaceae	Sediminispirochaeta	Sediminispirochaeta smaragdinae
	41	DPGKJACO_102623	contig_1276	Ribose import binding protein RbsB	48.6	0	Bacteria	Proteobacteria	Alphaproteobacteria	Rhizobiales	Hyphomicrobiaceae	Blastochloris	NA
	42	DPGKJACO_56951	contig_11708	hypothetical protein	37.5	0	Bacteria	Bacteroidetes	Flavobacteriia	Flavobacteriales	Flavobacteriaceae	Capnocytophaga	Capnocytophaga sp. oral taxon 878
	43	DPGKJACO_382229	contig_6213	hypothetical protein	31.6	0	Bacteria	Firmicutes	Clostridia	Clostridiales	Peptococcaceae	Dehalobacterium	Dehalobacterium formicoaceticum
	44	DPGKJACO_382229	contig_6213	hypothetical protein	92.3	0	Bacteria	Firmicutes	Clostridia	Clostridiales	Peptococcaceae	Dehalobacterium	Dehalobacterium formicoaceticum

## Sheet: Table S2 - CheckM_result
Bin Id	Marker lineage	# genomes	# markers	# marker sets	Completeness	Contamination	Strain heterogeneity	Genome size (bp)	# ambiguous bases	# scaffolds	# contigs	N50 (scaffolds)	N50 (contigs)	Mean scaffold length (bp)	Mean contig length (bp)	Longest scaffold (bp)	Longest contig (bp)	GC	GC std (scaffolds > 1kbp)	Coding density	Translation table	# predicted genes	0	1	2	3	4	5+
bin.1	Bacteria	5449	104	58	98.28	0.86	0	3175884	0	1	1	3175884	3175884	3175884	3175884	3175884	3175884	48.5	0	85.25	11	3131	1	102	1	0	0	0
bin.2	Bacteria	5449	104	58	0	0	0	241423	0	1	1	241423	241423	241423	241423	241423	241423	60.8	0	85.63	11	240	104	0	0	0	0	0
bin.3	Bacteria	5449	104	58	100	1.72	0	3538957	0	1	1	3538957	3538957	3538957	3538957	3538957	3538957	57.3	0	87.09	11	3320	0	103	1	0	0	0
bin.4	Bacteria	5449	104	58	36.41	1.02	0	2044105	0	8	8	364600	364600	255513	255513	461187	461187	39.8	0.53	83.12	11	2067	45	57	2	0	0	0
bin.5	Bacteria	5449	104	58	96.55	4.31	0	2300770	0	7	7	1251953	1251953	328681	328681	1251953	1251953	53.5	1.12	91.04	11	2178	2	99	3	0	0	0
bin.6	Bacteria	5449	104	58	0	0	0	335029	0	6	6	215130	215130	55838	55838	215130	215130	49.7	0.83	86.7	11	336	104	0	0	0	0	0
bin.7	Bacteria	5449	104	58	0	0	0	230572	0	22	22	13113	13113	10480	10480	28631	28631	37.7	1.46	78.78	11	303	104	0	0	0	0	0
bin.8	Bacteria	5449	104	58	69.96	0	0	654319	0	1	1	654319	654319	654319	654319	654319	654319	32.5	0	83.3	11	679	19	85	0	0	0	0
bin.9	Bacteria	5449	104	58	4.31	0	0	459737	0	35	35	17284	17284	13135	13135	84666	84666	49.8	1.4	82.94	11	542	101	3	0	0	0	0
bin.10	Bacteria	5449	104	58	98.28	6.03	80	4208669	0	36	36	310914	310914	116907	116907	1048115	1048115	42.1	1.68	83.26	11	4445	1	98	5	0	0	0
bin.11	Bacteria	5449	104	58	94.67	1.72	0	4922913	0	30	30	444001	444001	164097	164097	1057420	1057420	41.2	1.58	84.88	11	4590	4	99	1	0	0	0
bin.12	Bacteria	5449	104	58	96.55	0	0	1958937	0	1	1	1958937	1958937	1958937	1958937	1958937	1958937	36.3	0	88.89	11	1673	3	101	0	0	0	0
bin.13	Bacteria	5449	104	58	100	105.17	17.27	11424310	0	45	45	1163734	1163734	253873	253873	1902438	1902438	38.7	1.94	85.01	11	10286	0	0	101	3	0	0
bin.14	Bacteria	5449	104	58	92.24	16.22	90.48	2535722	0	37	37	171279	171279	68533	68533	399016	399016	29.2	1.99	85.8	11	2573	6	77	21	0	0	0
bin.15	Bacteria	5449	104	58	91.38	10.34	100	2205296	0	51	51	99543	99543	43241	43241	343994	343994	41.6	1.96	88.9	11	2149	7	91	6	0	0	0
bin.16	Bacteria	5449	104	58	0	0	0	275142	0	26	26	15054	15054	10582	10582	57729	57729	45.7	1.51	80.32	11	355	104	0	0	0	0	0
bin.17	Bacteria	5449	104	58	93.1	0.63	0	2066369	0	40	40	315685	315685	51659	51659	409430	409430	31.5	2.37	86.32	11	2074	4	96	4	0	0	0
bin.18	Bacteria	5449	104	58	35.55	1.88	0	3173092	0	11	11	501758	501758	288462	288462	842271	842271	41.4	1.15	75.24	11	2793	46	56	1	1	0	0
bin.19	Bacteria	5449	104	58	7.37	0	0	870085	0	63	63	19657	19657	13810	13810	112843	112843	32.4	2.71	80.37	11	1028	96	8	0	0	0	0
bin.20	Bacteria	5449	104	58	24.14	0	0	878839	0	10	10	179692	179692	87883	87883	200052	200052	53.9	1.74	87.26	11	830	89	15	0	0	0	0
bin.21	Bacteria	5449	104	58	60.34	0	0	1648456	0	7	7	445634	445634	235493	235493	532607	532607	43.1	2.84	91.17	11	1409	51	53	0	0	0	0
bin.22	Bacteria	5449	104	58	70.53	3.45	100	770615	0	2	2	760733	760733	385307	385307	760733	760733	41.7	1.94	83.17	11	804	19	83	2	0	0	0
bin.23	Bacteria	5449	104	58	6.9	0	0	451796	0	5	5	124833	124833	90359	90359	144764	144764	39.6	1.17	87.43	11	524	99	5	0	0	0	0
bin.24	Bacteria	5449	104	58	0	0	0	247411	0	12	12	142401	142401	20617	20617	142401	142401	57.1	1.38	82.31	11	330	104	0	0	0	0	0
bin.25	Bacteria	5449	104	58	12.07	0	0	310488	0	1	1	310488	310488	310488	310488	310488	310488	50	0	86.51	11	307	96	8	0	0	0	0
